# Supplementary material for: A Deep Learning-Aided Automated Method for Calculating Metabolic Tumor Volume in Diffuse Large B-Cell Lymphoma
Source: Cancers (Basel). 2022 Oct 25;14(21):5221. doi: 10.3390/cancers14215221 (PMC9653575; doi:10.3390/cancers14215221)
Supplement: Supplementary file 1 [file cancers-14-05221-s001.zip]

Archive with 1 entries (1 files):
- cancers-1904973-supplementary.pdf
